# Supplementary material for: Isolation and Genomic Characterization of Two Lytic Cutibacterium acnes Phages Defines Two Novel Pahexavirus Species
Source: Viruses. 2026 Feb 6;18(2):214. doi: 10.3390/v18020214 (PMC12945031; doi:10.3390/v18020214)
Supplement: Supplementary file 1 [file viruses-18-00214-s001.zip]

Archive with 6 entries (6 files):
- Supplementary_Figure_S1.png
- Supplementary_Figure_S2.png
- Supplementary_Figure_S3.png
- Supplementary_Figure_S4.png
- Supplementary_Figure_S5.png
- Supplementary_Figure_S6.png
